# Supplementary material for: MitoGEx: An Integrated Platform for Streamlined Human Mitochondrial Genome Analysis
Source: Genes (Basel). 2026 Mar 18;17(3):338. doi: 10.3390/genes17030338 (PMC13026451; doi:10.3390/genes17030338)
Supplement: Supplementary file 1 [file genes-17-00338-s001.zip]

Archive with 1 entries (1 files):
- genes-4166153-supplementary.pdf
